# Supplementary material for: The Multifunctionally Graded System for a Controlled Size Effect on Iron Oxide–Gold Based Core-Shell Nanoparticles
Source: Nanomaterials (Basel). 2021 Jun 28;11(7):1695. doi: 10.3390/nano11071695 (PMC8308135; doi:10.3390/nano11071695)
Supplement: Supplementary file 1 [file nanomaterials-11-01695-s001.zip]

Archive with 1 entries (1 files):
- nanomaterials-1244880-supplementary.pdf
